# Supplementary material for: Integrated analysis of genome-wide DNA methylation and gene expression profiles identifies potential novel biomarkers of rectal cancer
Source: Oncotarget. 2016 Aug 23;7(38):62547–58. doi: 10.18632/oncotarget.11534 (PMC5308745; doi:10.18632/oncotarget.11534)
Supplement: Supplementary file 2 [file oncotarget-07-62547-s002.xlsx]

## Sheet: Supplemental_table2
Supplemental table 1.The CpG identity and average methylation level of the 36 genes
GENE	CpG number	βvalue(normal)	βvalue(cancer)	Δβ	cpgid
EYA4	27	0.151	0.469	0.318	cg01805282	cg01401376	cg05493394	cg16347317	cg20611276	cg17722675	cg01162672	cg21607030	cg17838029	cg11518846	cg26449787	cg20980055	cg20286200	cg05085230	cg08712932	cg20787173	cg11942956	cg02446647	cg06132028	cg01328892	cg14817541	cg11664500	cg14287112	cg22871668	cg26656135	cg24176563	cg14270292
GFRA1	20	0.134	0.472	0.338	cg09146197	cg12087643	cg20095233	cg11842610	cg25617725	cg06039355	cg03503087	cg19236679	cg18044663	cg17256532	cg19485539	cg06298519	cg25022687	cg23898073	cg24792682	cg13890706	cg27034576	cg08194313	cg27341926	cg18672939
FOXI2	15	0.291	0.579	0.288	cg09614415	cg13929328	cg04617948	cg19884262	cg07918545	cg18047662	cg02595832	cg25576011	cg26115633	cg02523640	cg08829841	cg00405688	cg24826696	cg25539045	cg16642284
SLITRK1	9	0.336	0.61	0.274	cg18937395	cg25188032	cg21448057	cg22057720	cg20312205	cg07104706	cg26998274	cg01729717	cg19696317
STOX2	9	0.118	0.378	0.26	cg20026798	cg25669309	cg23649435	cg14711866	cg01758805	cg02071076	cg06367693	cg11354594	cg02500300
CNRIP1	8	0.182	0.531	0.349	cg07080358	cg11573679	cg08157672	cg04020079	cg07594636	cg15313459	cg00020052	cg24171907
SFRP1	8	0.292	0.549	0.257	cg04255616	cg24319902	cg01495122	cg17816908	cg15839448	cg10406295	cg21517947	cg22418909
ADHFE1	7	0.133	0.627	0.494	cg08090772	cg19283840	cg09383816	cg01588438	cg20295442	cg18065361	cg20912169
C2orf40	6	0.265	0.528	0.263	cg14535980	cg21838979	cg10735632	cg07510423	cg06499647	cg17161250
KCNC2	6	0.279	0.572	0.293	cg16370491	cg10148473	cg25820699	cg18573383	cg27154343	cg26074603
KCNQ1	6	0.67	0.481	-0.189	cg17291157	cg03365111	cg26709929	cg25741120	cg13840782	cg07210454
LONRF2	6	0.11	0.498	0.388	cg03559235	cg14348439	cg07304692	cg14997226	cg14675211	cg23977631
MEST	6	0.762	0.505	-0.257	cg15150348	cg22115706	cg18100127	cg20380768	cg04029027	cg20148994
RALYL	6	0.287	0.55	0.263	cg21671806	cg23458558	cg23649708	cg04842146	cg22403811	cg25757598
HKDC1	5	0.782	0.533	-0.249	cg05532178	cg11639651	cg11762346	cg12682133	cg23341612
KCNIP4	5	0.19	0.443	0.253	cg11743349	cg26279668	cg06482428	cg07204550	cg24663256
SORCS1	5	0.223	0.524	0.301	cg16415058	cg11235663	cg24621437	cg11097433	cg24403845
CBLN2	4	0.236	0.495	0.259	cg03561455	cg13478228	cg18596362	cg19202058
FRZB	4	0.236	0.487	0.251	cg01481989	cg03576419	cg04037038	cg14693391
GALR1	4	0.255	0.496	0.241	cg06360427	cg15343119	cg10486998	cg10390058
PMEPA1	4	0.754	0.457	-0.297	cg17978103	cg22469870	cg25840824	cg16178855
RARRES2	4	0.396	0.639	0.243	cg08580268	cg17279839	cg27455017	cg27494647
SLC6A5	4	0.376	0.605	0.229	cg03573068	cg16635352	cg20551181	cg27036111
AZGP1	3	0.718	0.453	-0.265	cg10372302	cg12019109	cg26680675
C10orf81	3	0.641	0.417	-0.224	cg10627429	cg11204562	cg22618337
FAM110A	3	0.787	0.542	-0.245	cg01901290	cg16606561	cg26275986
GLRA3	3	0.194	0.445	0.251	cg09841488	cg19968631	cg26226802
GSTM2	3	0.216	0.514	0.298	cg06970744	cg07219542	cg20676696
HSD11B1	3	0.7	0.446	-0.254	cg09366519	cg16897216	cg20941184
MAL	3	0.173	0.471	0.298	cg04804539	cg09983051	cg22403344
PHACTR3	3	0.715	0.454	-0.261	cg00589161	cg05329976	cg26132363
SST	3	0.293	0.533	0.24	cg02164046	cg13206017	cg16927040
TMEFF2	3	0.157	0.475	0.318	cg02288301	cg06008912	cg06856528
TNFRSF8	3	0.815	0.581	-0.234	cg07017135	cg19408626	cg15690400
TUSC3	3	0.244	0.464	0.22	cg03032098	cg03127174	cg16243756
ZNF655	3	0.056	0.279	0.223	cg05165378	cg13636404	cg22758700
